# Supplementary material for: Preclinical Evaluation of Oral Urolithin-A for the Treatment of Acute Campylobacteriosis in Campylobacter jejuni Infected Microbiota-Depleted IL-10−/− Mice
Source: Pathogens. 2020 Dec 23;10(1):7. doi: 10.3390/pathogens10010007 (PMC7823290; doi:10.3390/pathogens10010007)
Supplement: Supplementary file 1 [file pathogens-10-00007-s001.zip]

Archive with 4 entries (4 files):
- Supp_1_Placebo vs URO.tif
- __MACOSX/._Supp_1_Placebo vs URO.tif
- Supp_2_Urolithin_CS_d0-d6.tif
- __MACOSX/._Supp_2_Urolithin_CS_d0-d6.tif
